# Supplementary material for: The Cultural Project: Formal Chronological Modelling of the Early and Middle Neolithic Sequence in Lower Alsace
Source: J Archaeol Method Theory. 2017 Jan 9;24(4):1072–149. doi: 10.1007/s10816-016-9307-x (PMC5732602; doi:10.1007/s10816-016-9307-x)
Supplement: Supplementary file 9 — (OXCAL 4 kb) [file 10816_2016_9307_MOESM6_ESM.oxcal]

 Options()
 {
  Resolution=1;
  ConvergenceData=TRUE;
  kIterations=30000;
 };
 Phase()
 {
  Sequence("Lower Alsace LBK")
  {
   Curve("Rhine","intcal13.14c")
   {
    Reservoir(500,100);
   };
   Curve("IntCal13", "IntCal13.14c");
   Boundary("start of LBK IIb")
   {
    Transition("duration start LBK IIb");
    Start("start start LBK IIb");
    End("end start LBK IIb");
   };
   Phase("LBK IIb")
   {
    R_Date("OxA-27767 (KV.152)", 6211, 34);
    R_Date("Ly-865 (Reich.43)", 5940, 150)
    {
     Outlier();
    };
    R_Date("SUERC-47710 (Bisch.1413)", 6257, 33);
    R_Date("OxA-29695 (Bisch.264)", 6225, 40);
    R_Date("SUERC-55324 (Bisch.696)", 6207, 34);
    Phase("Ost.87")
    {
     R_Date("OxA-30785 (Ost.87A)", 6227, 39);
     R_Date("SUERC-55325 (Ost.87B)", 6175, 34)
     {
      Outlier();
     };
    };
    Span("span LBK IIb");
   };
   Date("LBK IIb/LBK IIc");
   Phase("LBK IIc")
   {
    R_Date("OxA-27805 (Bisch.430)", 6281, 31);
    R_Date("SUERC-46497 (Bisch.215)", 6288, 34);
    R_Date("SUERC-47711 (Bisch.1961)", 6206, 33);
    R_Date("OxA-28898 (KV.693)", 6237, 32);
    R_Date("OxA-28981 (Bisch.1)", 6209, 33);
    Span("span LBK IIc");
   };
   Date("LBK IIc/LBK III");
   Phase("LBK III")
   {
    R_Combine("KV.107")
    {
     R_Date("OxA-27766", 6147, 33);
     R_Date("OxA-27804", 6193, 31);
     R_Date("SUERC-46451", 6107, 33);
    };
    Phase("Bisch.138")
    {
     R_Date("OxA-27768 (Bisch.138)", 6205, 32);
     R_Date("OxA-X-2555-56 (Bisch.138)", 6270, 90);
     R_Date("OxA-29630 (Bisch.138)", 6219, 33);
    };
    Phase("KV.447")
    {
     R_Date("OxA-28899 (KV.447)", 6238, 32);
     R_Combine("TOTL_RL_038")
     {
      R_Date("OxA-27769", 6178, 31);
      R_Date("SUERC-46453", 6147, 29);
     };
    };
    R_Date("SUERC-46452 (Bisch.1682)", 6192, 33);
    Phase("Bisch.1403")
    {
     R_Date("OxA-30786 (Bisch.1403)", 6252, 38);
     R_Date("SUERC-55326 (Bisch.1403)", 6224, 34);
    };
    Span("span LBK III");
   };
   Date("LBK III/LBK IVa1");
   Phase("LBK IVa1")
   {
    R_Date("OxA-27770 (Entz.686)", 6192, 30);
    Phase("Entz.689")
    {
     R_Date("OxA-27771, Entz.689)", 6194, 31);
     R_Date("SUERC-46454 (Entz.689)", 6161, 33);
    };
    R_Date("OxA-27772 (Bisch.1735)", 6161, 36);
    After("residual?")
    {
     R_Combine("Bisch.1807")
     {
      R_Date("OxA-27773", 6219, 36);
      R_Date("SUERC-46499", 6337, 34);
     };
    };
    R_Combine("Entz.478")
    {
     R_Date("OxA-27774", 6199, 34);
     R_Date("SUERC-46500", 6217, 34);
    };
    Span("span LBK IVa1");
   };
   Date("LBK IVa1/LBK IVa2");
   Phase("LBK IVa2")
   {
    After("unidentified charcoal")
    {
     R_Date("Ly-1569 (Reich.75)", 6870, 260);
     R_Date("Ly-1568 (Reich.107)", 6420, 230);
    };
    R_Date("SUERC-46498 (Bisch.1201)", 6219, 34);
    R_Date("OxA-30787 (Rosh.33B)", 6164, 38);
    Mix_Curves("OxA-30789 mixture", "IntCal13", "Rhine", 5.0, 4.0);
    R_Date("OxA-30789 (Osth.227)", 6316, 38);
    Span("span LBK IVa2");
   };
   Date("LBK IVa2/LBK IVb");
   Curve("=IntCal13");
   Phase("LBK IVb")
   {
    R_Combine("Itt.53")
    {
     R_Date("OxA-27806", 6230, 31);
     R_Date("SUERC-46501", 6164, 48);
    };
    Phase("Entz.627")
    {
     R_Date("SUERC-55330", 6231, 29);
     R_Date("SUERC-46503", 6163, 34);
     R_Date("SUERC-46507", 6196, 34);
    };
    R_Combine("Bisch.941")
    {
     R_Date("OxA-27776", 6172, 32);
     R_Date("SUERC-46510", 6156, 34);
    };
    R_Date("SUERC-46509 (Bisch.940)", 6084, 34);
    Phase("Rosh.Rit.3011")
    {
     R_Date("OxA-27807", 6202, 30);
     R_Date("SUERC-46511", 6183, 34);
    };
    Phase("Rosh.Rit.3034")
    {
     After("residual?")
     {
      R_Date("OxA-27809", 6274, 31);
     };
     R_Date("SUERC-46513", 6185, 34);
    };
    Phase("Rosh.Rit.3039")
    {
     R_Date("OxA-27808", 6222, 31);
     R_Date("SUERC-46512", 6174, 34);
    };
    Phase("Entz.919")
    {
     R_Date("OxA-27775", 6171, 36);
     R_Date("SUERC-46508", 6095, 34);
     R_Combine("TOTL_RL_100")
     {
      R_Date("OxA-30788", 6202, 38);
      R_Date("SUERC-55331", 6226, 34);
     };
    };
    Span("span LBK IVb");
   };
   Boundary("LBK IVb/LBK V");
  };
  Sequence("KV.450")
  {
   Date("=LBK III/LBK IVa1");
   R_Date("SUERC-46502", 6156, 34);
   Date("=LBK IVa2/LBK IVb");
  };
 };
