# Supplementary material for: The Cultural Project: Formal Chronological Modelling of the Early and Middle Neolithic Sequence in Lower Alsace
Source: J Archaeol Method Theory. 2017 Jan 9;24(4):1072–149. doi: 10.1007/s10816-016-9307-x (PMC5732602; doi:10.1007/s10816-016-9307-x)
Supplement: Supplementary file 10 — (OXCAL 2 kb) [file 10816_2016_9307_MOESM7_ESM.oxcal]

 Options()
 {
  Resolution=1;
  ConvergenceData=TRUE;
  kIterations=20000;
 };
 Phase("regional comparanda")
 {
  Phase("LBK/Hinkelstein")
  {
   Sequence("final LBK (outside Lower Alsace)")
   {
    Boundary("start final LBK");
    Phase("final LBK")
    {
     Phase("Belgium")
     {
      R_Date("Lv-1579", 6240, 100);
     };
     Phase("Aldenhoven plateau")
     {
      R_Date("OxA-2898", 6170, 60);
      R_Date("OxA-2897", 6230, 60);
      R_Date("OxA-2900", 6160, 60);
     };
     Phase("Hessen")
     {
      Sequence("Usingen (ditch 38)")
      {
       After("indeterminate charred material")
       {
        R_Date("KIA-12428", 5960, 52)
        {
         Outlier();
        };
       };
       R_Date("UtC-19787", 6142, 40);
       R_Date("UtC-10805", 6050, 50);
       R_Date("UtC-10786", 6091, 48);
       R_Date("KIA-12427", 6132, 46);
      };
     };
     Phase("Palatinate")
     {
      R_Date("VERA-1826", 6145, 35);
      R_Date("VERA-1827", 6165, 40);
      R_Date("VERA-1828", 6190, 30);
     };
     Phase("Neckar valley")
     {
      R_Combine("Hiltzingen, pit 338")
      {
       R_Date("Hd-9913/9765", 6000, 50);
       R_Date("Hd-9914/9766", 6130, 45);
      };
      R_Combine("Talheim")
      {
       R_Date("Hd-8606/8827", 5960, 80);
       R_Date("Hd-8607/8828", 6045, 60);
       R_Date("VERA-2022", 6130, 35);
       R_Date("VERA-2023", 6085, 30);
       R_Date("VERA-2025", 6015, 35);
       R_Date("VERA-2026", 6095, 35);
       R_Date("VERA-2046", 6115, 35);
       R_Date("VERA-2047", 6140, 40);
      };
     };
    };
    Boundary("end final LBK");
    Span("span final LBK");
   };
   Sequence("Hinkelstein (outside Lower Alsace)")
   {
    Boundary("start Hinkelstein");
    Phase("Hinkelstein")
    {
     Phase("Baden-Wurttenberg")
     {
      R_Date("ETH-22518", 5970, 65);
      R_Date("ETH-22519", 5950, 70);
      R_Date("ETH-22520", 6005, 65);
      R_Date("Erl-8365", 6018, 56);
      R_Date("Erl-8366", 5995, 58);
     };
     Phase("Hessen")
     {
      R_Date("OxA-5598", 6065, 70);
      R_Date("OxA-5322", 5980, 90);
      R_Date("OxA-5321", 5945, 55);
      R_Date("OxA-5595", 5840, 55);
      R_Date("OxA-5597", 5835, 55);
     };
     Phase("Switzerland")
     {
      R_Date("ETH-26644", 5935, 55);
      R_Date("ETH-26643", 5920, 55);
     };
     Span("span Hinkelstein");
    };
    Boundary("end Hinkelstein");
    Span("span Hinkelstein");
   };
  };
  Phase()
  {
   Sequence()
   {
    R_Simulate("b", -5000, 40);
   };
   Prior("start_start_HK");
   Prior("end_start_HK");
   Prior("LBK_V");
  };
  Order("regional comparanda")
  {
   Date("=start Hinkelstein");
   Date("=end final LBK");
   Date("=end_start_HK");
   Date("=start_start_HK");
   Date("=LBK_V");
  };
  Phase("gaps")
  {
   Difference("gap Lower Alsace", "start_start_HK", "LBK_V");
   Difference("gap Rhineland", "start Hinkelstein", "end final LBK");
  };
 };
