# Supplementary material for: The Cultural Project: Formal Chronological Modelling of the Early and Middle Neolithic Sequence in Lower Alsace
Source: J Archaeol Method Theory. 2017 Jan 9;24(4):1072–149. doi: 10.1007/s10816-016-9307-x (PMC5732602; doi:10.1007/s10816-016-9307-x)
Supplement: Supplementary file 11 — (OXCAL 10 kb) [file 10816_2016_9307_MOESM8_ESM.oxcal]

 Options()
 {
  Resolution=1;
  ConvergenceData=TRUE;
  kIterations=20000;
 };
 Phase()
 {
  Sequence("Alsace Middle Neolithic")
  {
   Curve("IntCal13", "IntCal13.14c");
   Curve("Rhine","intcal13.14c")
   {
    Reservoir(500,100);
   };
   Boundary("start of HK")
   {
    Transition("duration start HK");
    Start("start start HK");
    End("end start HK");
   };
   Phase("Hinkelstein")
   {
    Mix_Curves("Poz-33546 mixture", "IntCal13", "Rhine", 4.2, 3.8);
    R_Date("Poz-33546 (Erst.2)", 5880, 40);
    Mix_Curves("Poz-34074 mixture", "IntCal13", "Rhine", 4.1, 3.7);
    R_Date("Poz-34074 (Entz.7056)", 5940, 35);
    Mix_Curves("SUERC-60027 mixture", "IntCal13", "Rhine", 3.5, 3.3);
    R_Date("SUERC-60027 (Aldingen 2)", 5827, 29);
    Mix_Curves("SUERC-60026 mixture", "IntCal13", "Rhine", 3.8, 3.5);
    R_Date("SUERC-60026 (Aldingen 7)", 5904, 29);
    Span("span HK");
   };
   Boundary("end HK/start GG");
   Phase("Grossgartach")
   {
    Phase("Grossgartach 2")
    {
     Mix_Curves("OxA-27810 mixture", "IntCal13", "Rhine", 4.4, 4.0);
     R_Date("OxA-27810 (Ling.42)", 5870, 32);
     Mix_Curves("SUERC-46273 mixture", "IntCal13", "Rhine", 4.8, 4.3);
     R_Date("SUERC-46273 (Erst.7)", 5795, 31);
     Mix_Curves("SUERC-46274 mixture", "IntCal13", "Rhine", 3.7, 3.7);
     R_Date("SUERC-46274 (Ros.85)", 5822, 31);
     Mix_Curves("Poz-34077 mixture", "IntCal13", "Rhine", 3.5, 3.7);
     R_Date("Poz-34077 (Entz.7105)", 5870, 40);
     Mix_Curves("Poz-34091 mixture", "IntCal13", "Rhine", 4.2, 3.8);
     R_Date("Poz-34091 (Entz.7112)", 5770, 40);
     Mix_Curves("Poz-34073 mixture", "IntCal13", "Rhine", 3.7, 3.4);
     R_Date("Poz-34073 (Entz.7043)", 5870, 40);
     Mix_Curves("Poz-34083 mixture", "IntCal13", "Rhine", 4.2, 3.8);
     R_Date("Poz-34083 (Entz.7126)", 5750, 40);
     Mix_Curves("Poz-34081 mixture", "IntCal13", "Rhine", 3.7, 3.4);
     R_Date("Poz-34081 (Entz.7121)", 5790, 50);
    };
    Phase("Grossgartach 3")
    {
     Phase("KV.656")
     {
      Curve("=IntCal13");
      R_Date("OxA-27811", 5848, 31);
      R_Date("SUERC-46517", 5786, 34);
     };
     Mix_Curves("Ros.45 mixture", "IntCal13", "Rhine", 4.5, 4.2);
     R_Combine("Ros.45")
     {
      R_Date("OxA-27814", 5833, 29);
      R_Date("SUERC-46277", 5813, 31);
     };
     Mix_Curves("Ros.76 mixture", "IntCal13", "Rhine", 4.9, 4.1);
     R_Combine("Ros.76")
     {
      R_Date("SUERC-46275", 5750, 28);
      R_Date("OxA-27812", 5865, 31);
     };
     Mix_Curves("SUERC-46276 mixture", "IntCal13", "Rhine", 3.0, 3.7);
     R_Date("SUERC-46276 (Ros.89)", 5715, 31);
     Mix_Curves("OxA-27813 mixture", "IntCal13", "Rhine", 4.2, 3.8);
     R_Date("OxA-27813 (Ros.112)", 5845, 33);
     Mix_Curves("Poz-34079 mixture", "IntCal13", "Rhine", 4.1, 3.7);
     R_Date("Poz-34079 (Entz.7114)", 5920, 40);
     Mix_Curves("Poz-34092 mixture", "IntCal13", "Rhine", 3.5, 3.7);
     R_Date("Poz-34092 (Entz.7117)", 5890, 40);
     Mix_Curves("Poz-34080 mixture", "IntCal13", "Rhine", 4.1, 3.7);
     R_Date("Poz-34080 (Entz.7119)", 5790, 50);
     Mix_Curves("Poz-34076 mixture", "IntCal13", "Rhine", 4.5, 4.0);
     R_Date("Poz-34076 (Entz.7103)", 5810, 40);
     Mix_Curves("Poz-34072 mixture", "IntCal13", "Rhine", 3.5, 3.7);
     R_Date("Poz-34072 (Entz.7007)", 5840, 40);
     Mix_Curves("Poz-34093 mixture", "IntCal13", "Rhine", 3.7, 3.4);
     R_Date("Poz-34093 (Entz.7125)", 5760, 50);
    };
    Phase("Grossgartach 4")
    {
     Mix_Curves("OxA-27816 mixture", "IntCal13", "Rhine", 2.7, 2.6);
     R_Date("OxA-27816 (Ros.83)", 5898, 29);
     Mix_Curves("SUERC-46279 mixture", "IntCal13", "Rhine", 3.8, 3.4);
     R_Date("SUERC-42679 (Ros.88)", 5775, 31);
     Mix_Curves("OxA-27815 mixture", "IntCal13", "Rhine", 3.1, 2.8);
     R_Date("OxA-27815 (Ros.91)", 5812, 30);
     Mix_Curves("OxA-27817 mixture", "IntCal13", "Rhine", 2.9, 2.6);
     R_Date("OxA-27817 (Ros.95)", 5847, 30);
     Mix_Curves("SUERC-46283 mixture", "IntCal13", "Rhine", 4.9, 4.4);
     R_Date("SUERC-46283 (Ros.100)", 5772, 31);
     Mix_Curves("SUERC-46278 mixture", "IntCal13", "Rhine", 3.0, 2.7);
     R_Date("SUERC-46278 (Ros.108)", 5769, 31);
     Mix_Curves("Poz-34094 mixture", "IntCal13", "Rhine", 3.7, 3.4);
     R_Date("Poz-34094 (Entz.7157)", 5830, 40);
     Mix_Curves("Poz-34086 mixture", "IntCal13", "Rhine", 3.7, 3.4);
     R_Date("Poz-34086 (Entz.7162)", 5800, 40);
    };
    Phase("Grossgartach 5")
    {
     Mix_Curves("SUERC-46435 mixture", "IntCal13", "Rhine", 3.8, 3.6);
     R_Date("SUERC-46435 (Ros.82)", 5802, 28);
     Mix_Curves("OxA-27818 mixture", "IntCal13", "Rhine", 3.6, 3.7);
     R_Date("OxA-27818 (Ros.87)", 5885, 31);
     Mix_Curves("SUERC-46284 mixture", "IntCal13", "Rhine", 3.6, 3.3);
     R_Date("SUERC-46284 (Ros.111)", 5774, 31);
     Mix_Curves("Erst.19 mixture", "IntCal13", "Rhine", 2.4, 2.3);
     R_Combine("Erst.19")
     {
      R_Date("OxA-27819", 5823, 30);
      R_Date("SUERC-46436", 5820, 33);
     };
     Mix_Curves("OxA-27820 mixture", "IntCal13", "Rhine", 4.1, 3.8);
     R_Date("OxA-27820 (Erst.28)", 5888, 31);
     Mix_Curves("SUERC-46440 mixture", "IntCal13", "Rhine", 3.7, 3.3);
     R_Date("SUERC-46440 (Ling.37)", 5755, 31);
    };
    Span("span GG");
   };
   Boundary("end GG/start P-F");
   Phase("Planig-Friedberg")
   {
    Mix_Curves("Ros.5 mixture", "IntCal13", "Rhine", 5.3, 4.6);
    R_Combine("Ros.5")
    {
     R_Date("OxA-27821", 5800, 31);
     R_Date("SUERC-46441", 5800, 30);
    };
    Mix_Curves("SUERC-46442 mixture", "IntCal13", "Rhine", 4.7, 4.1);
    R_Date("SUERC-46442 (Ros.42)", 5762, 33);
    Mix_Curves("OxA-30277 mixture", "IntCal13", "Rhine", 3.6, 3.3);
    R_Date("OxA-30277 (Ober.4008)", 5809, 33);
    Mix_Curves("SUERC-52378 mixture", "IntCal13", "Rhine", 4.1, 3.8);
    R_Date("SUERC-52378 (Ober.4015)", 5743, 30);
    Mix_Curves("OxA-30278 mixture", "IntCal13", "Rhine", 3.5, 3.3);
    R_Date("OxA-30278 (Ober.4022)", 5744, 33);
    Mix_Curves("Poz-50940 mixture", "IntCal13", "Rhine", 4.1, 3.7);
    R_Date("Poz-50940 (Gue.39", 5730, 50);
    Span("span P-F");
   };
   Boundary("end P-F/start RS");
   Phase("Rossen")
   {
    Mix_Curves("SUERC-46443 mixture", "IntCal13", "Rhine", 4.2, 3.9);
    R_Date("SUERC-46443 (Ros.36)", 5753, 33);
    Mix_Curves("Ros.50 mixture", "IntCal13", "Rhine", 5.0, 4.3);
    R_Combine("Ros.50")
    {
     R_Date("OxA-27973", 5803, 32);
     R_Date("OxA-27972", 5772, 35);
     R_Date("SUERC-46444", 5735, 32);
    };
    Mix_Curves("Ros.55 mixture", "IntCal13", "Rhine", 5.3, 4.7);
    R_Combine("Ros.55")
    {
     R_Date("OxA-27822", 5804, 30);
     R_Date("SUERC-46445", 5731, 30);
    };
    Mix_Curves("SUERC-52377 mixture", "IntCal13", "Rhine", 3.7, 3.7);
    R_Date("SUERC-52377 (Ober.4106)", 5697, 32);
    Combine("Entz.Tdc.17")
    {
     Mix_Curves("GrA-45953 mixture", "IntCal13", "Rhine", 4.2, 3.8);
     R_Date("GrA-45953", 5665, 40);
     Mix_Curves("GrA-45797 mixture", "IntCal13", "Rhine", 3.7, 3.4);
     R_Date("GrA-45797", 5660, 40);
    };
    Phase("Meist.116")
    {
     Curve("=IntCal13");
     R_Date("SUERC-46450", 5649, 32);
     R_Combine("TOTL_RL_028")
     {
      R_Date("OxA-27823", 5749, 29);
      R_Date("SUERC-46446", 5686, 30);
     };
     After("possibly residual")
     {
      R_Date("Poz-32444", 5750, 70);
      R_Date("Poz-32445", 5690, 40);
      R_Date("Poz-32446", 5780, 50);
     };
    };
    Curve("=IntCal13");
    After("Meist.113 (possibly residual)")
    {
     R_Date("Poz-33544", 5680, 50);
    };
    Span("span RS");
   };
   Boundary("end RS/start BI");
   Phase("Bischheim & Brubach-Oberbergen")
   {
    Phase("Bischheim (North Alsace)")
    {
     Mix_Curves("Schwin.10 mixture", "IntCal13", "Rhine", 7.4, 5.8);
     R_Combine("Schwin.10")
     {
      R_Date("OxA-30279", 5530, 32);
      R_Date("SUERC-52370", 5487, 32);
     };
     Curve("=IntCal13");
     R_Date("SUERC-52371 (Schwin.552)", 5395, 29);
     Phase("Schwin.875")
     {
      Curve("=IntCal13");
      R_Date("SUERC-52375", 5392, 32);
      R_Combine("TOTL_RL_80")
      {
       R_Date("OxA-30280", 5350, 32);
       R_Date("SUERC-52376", 5489, 31);
       R_Date("UBA-27378", 5307, 53);
      };
     };
    };
    Sequence("Lower Alsace")
    {
     Phase("Bischheim")
     {
      Mix_Curves("SUERC-52397 mixture", "IntCal13", "Rhine", 3.9, 3.4);
      R_Date("SUERC-52397 (Entz.Tdc.722)", 5649, 30);
      Sequence("Ober.Schul.142")
      {
       Curve("=IntCal13");
       After("Meist.113 (possibly old wood)")
       {
        R_Date("Poz-45620", 5610, 40);
       };
       Mix_Curves("Poz-45612 mixture", "IntCal13", "Rhine", 11.5, 10.0);
       R_Date("Poz-45612", 5600, 40);
       Mix_Curves("Poz-45609 mixture", "IntCal13", "Rhine", 3.5, 3.7);
       R_Date("Poz-45609", 5610, 40);
      };
     };
     date("end BI (Lower Alsace)/start B-O");
     Phase("Bruebach-Oberbergen")
     {
      Curve("=IntCal13");
      R_Date("OxA-30019 (Duntz.3175)", 5430, 31);
      Phase("Duntz.3176")
      {
       R_Date("OxA-30053", 5536, 31);
       R_Date("OxA-30020", 5426, 33);
      };
      Mix_Curves("SUERC-52398 mixture", "IntCal13", "Rhine", 4.9, 4.3);
      R_Date("SUERC-52398 (Vend.107)", 5524, 32);
      Mix_Curves("SUERC-55323 mixture", "IntCal13", "Rhine", 4.0, 3.7);
      R_Date("SUERC-55323 (KV.509)", 5415, 31);
      Curve("=IntCal13");
      After("Ober.Schul.27")
      {
       R_Date("Poz-45610", 5550, 40);
       R_Date("Poz-45614", 5630, 40);
       R_Date("Poz-45618", 5630, 35);
      };
      After("Ober.Schul.121")
      {
       R_Date("Poz-45611", 5640, 40);
       R_Date("Poz-45615", 5660, 40);
       R_Date("Poz-45762", 5640, 40);
      };
      After("Ober.Schul.167")
      {
       R_Date("Poz-45616", 5590, 40);
       R_Date("Poz-45621", 5610, 50);
      };
      Span("span B-O");
     };
    };
   };
   Boundary("end B-O/start BORS I");
   Curve("=IntCal13");
   Phase("BORS I")
   {
    R_Date("OxA-30281 (Bisch.RdS.10)", 5338, 32);
    Phase("Bisch.RdS.12")
    {
     R_Date("SUERC-52399", 5277, 28);
     R_Combine("TOTL_RL_089")
     {
      R_Date("OxA-30282", 5273, 34);
      R_Date("SUERC-52400", 5391, 32);
     };
    };
    R_Date("SUERC-55321 (Bisch.RdS.31", 5274, 33);
    R_Date("SUERC-55322 (Bisch.RdS.38", 5361, 31);
    C_Date("Dambach 404", -4128, 5);
    C_Date("Dambach 556", -4147, 0.1);
    Span("span BORS I");
   };
   Boundary("end BORS I/start BORS II");
   Phase("BORS II")
   {
    Phase("Geisp.14")
    {
     R_Date("UBA-27377", 5208, 52);
     R_Date("Poz-46043", 5260, 40);
    };
    Span("span BORS II");
   };
   Boundary("end of BORS")
   {
    Transition("duration end BORS II");
    Start("start end BORS II");
    End("end end BORS II");
   };
  };
  Difference("span BI (Lower Alsace)", "end BI (Lower Alsace)/start B-O", "end RS/start BI");
 };
